# Supplementary material for: Satisfactory In Vitro Activity of Ceftolozane–Tazobactam against Carbapenem-Resistant Pseudomonas aeruginosa But Not against Klebsiella pneumoniae Isolates
Source: Medicina (Kaunas). 2023 Mar 7;59(3):518. doi: 10.3390/medicina59030518 (PMC10057464; doi:10.3390/medicina59030518)
Supplement: Supplementary file 1 [file medicina-59-00518-s001.zip]

Archive with 1 entries (1 files):
- medicina-2247277-supplementary.pdf
